# Supplementary material for: Trying to Kill a Killer; Impressive Killing of Patient Derived Glioblastoma Cultures Using NK-92 Natural Killer Cells Reveals Both Sensitive and Highly Resistant Glioblastoma Cells
Source: Cells. 2025 Jan 5;14(1):53. doi: 10.3390/cells14010053 (PMC11720543; doi:10.3390/cells14010053)
Supplement: Supplementary file 1 [file cells-14-00053-s001.zip]

Archive with 2 entries (2 files):
- cells-3364126 SI-main.pdf
- cells-3364126-supplementary.pdf
